# Supplementary material for: Remediation of Cd-Contaminated Soil by Modified Nanoscale Zero-Valent Iron: Role of Plant Root Exudates and Inner Mechanisms
Source: Int J Environ Res Public Health. 2021 May 30;18(11):5887. doi: 10.3390/ijerph18115887 (PMC8197846; doi:10.3390/ijerph18115887)
Supplement: Supplementary file 1 [file ijerph-18-05887-s001.zip]

Archive with 1 entries (1 files):
- ijerph-1199574-supplementary.pdf
